# Supplementary material for: 4-Year Follow-Up after Transatrial Transcatheter Tricuspid Valve Replacement with the LuX-Valve
Source: J Cardiovasc Dev Dis. 2022 Dec 4;9(12):435. doi: 10.3390/jcdd9120435 (PMC9783009; doi:10.3390/jcdd9120435)
Supplement: Supplementary file 1 [file jcdd-09-00435-s001.zip]

Archive with 3 entries (3 files):
- Video 1.mp4
- Video 2.mp4
- Video 3.mp4
